# Supplementary material for: Predicting Multimorbidity Using Saudi Health Indicators (Sharik) Nationwide Data: Statistical and Machine Learning Approach
Source: Healthcare (Basel). 2023 Jul 31;11(15):2176. doi: 10.3390/healthcare11152176 (PMC10418949; doi:10.3390/healthcare11152176)
Supplement: Supplementary file 1 [file healthcare-11-02176-s001.zip]

Archive with 1 entries (1 files):
- healthcare-2474254-supplementary.pdf
